# Supplementary material for: Amoxicillin Resistance: An In Vivo Study on the Effects of an Approved Formulation on Antibiotic Resistance in Broiler Chickens
Source: Animals (Basel). 2025 Jul 1;15(13):1944. doi: 10.3390/ani15131944 (PMC12249013; doi:10.3390/ani15131944)
Supplement: Supplementary file 1 [file animals-15-01944-s001.zip]

Archive with 1 entries (1 files):
- animals-3726996-supplementary.pdf
